# Supplementary material for: Deformation of Gels with Spherical Auxetic Inclusions
Source: Gels. 2022 Oct 29;8(11):698. doi: 10.3390/gels8110698 (PMC9689618; doi:10.3390/gels8110698)
Supplement: Supplementary file 1 [file gels-08-00698-s001.zip]

Archive with 6 entries (5 files):
- gels-1970954-supplementary/
- gels-1970954-supplementary/Zidek_et_al_Supplementary1.pdf
- gels-1970954-supplementary/Zidek_et_al_Supplementary2.pdf
- gels-1970954-supplementary/Zidek_et_al_Supplementary3.pdf
- gels-1970954-supplementary/Zidek_Jancar_Supporting_information_4.mp4
- gels-1970954-supplementary/Zidek_Jancar_Supporting_information_5.mp4
